# Supplementary material for: A Multi-Ingredient Supplement Protects against Obesity and Infertility in Western Diet-Fed Mice
Source: Nutrients. 2023 Jan 25;15(3):611. doi: 10.3390/nu15030611 (PMC9921271; doi:10.3390/nu15030611)
Supplement: Supplementary file 1 [file nutrients-15-00611-s001.zip]

Archive with 1 entries (1 files):
- nutrients-2090193-supplementary.pdf
